# Supplementary material for: Platinum Compound on Gold–Magnesia Hybrid Structure: A Theoretical Investigation on Adsorption, Hydrolysis, and Interaction with DNA Purine Bases
Source: Nanomaterials (Basel). 2024 Dec 17;14(24):2027. doi: 10.3390/nano14242027 (PMC11678598; doi:10.3390/nano14242027)
Supplement: Supplementary file 1 [file nanomaterials-14-02027-s001.zip]

Archive with 1 entries (1 files):
- nanomaterials-3335756-supplementary.pdf
